# Supplementary material for: An evaluation roadmap for critical quality attributes from tier 1 in analytical similarity assessment
Source: PLoS One. 2018 Dec 6;13(12):e0208354. doi: 10.1371/journal.pone.0208354 (PMC6283468; doi:10.1371/journal.pone.0208354)
Supplement: S1 File — (XLS) [file pone.0208354.s001.xls]

## Sheet: Assigned power
	n=3	n=4	n=5	n=6	n=7	n=8	n=9	n=10	n=11	n=12	n=13	n=14	n=15	n=16	n=17	n=18	n=19	n=20	n=21	n=22	n=23	n=24	n=25
f=1	0.0299195	0.0427819	0.0674672	0.106567	0.161016	0.2283	0.302818	0.378172	0.449524	0.514457	0.572398	0.623686	0.668945	0.708829	0.743948	0.774851	0.802034	0.825937	0.846953	0.865429	0.881672	0.895953	0.908508
f=1.02	0.0325924	0.047463	0.0754673	0.119183	0.178915	0.251046	0.329014	0.406123	0.477866	0.542347	0.59939	0.649542	0.693529	0.732062	0.765791	0.795296	0.821096	0.843649	0.863361	0.880589	0.895645	0.908803	0.920303
f=1.04	0.0354274	0.0524866	0.0840539	0.132596	0.197632	0.274361	0.355338	0.433751	0.505541	0.569347	0.625342	0.674248	0.716879	0.753996	0.786289	0.814366	0.838769	0.859971	0.87839	0.89439	0.908287	0.920358	0.930844
f=1.06	0.0384287	0.0578613	0.0932306	0.14678	0.217089	0.298115	0.381651	0.460946	0.532482	0.595419	0.650235	0.697799	0.738999	0.774647	0.805468	0.832099	0.8551	0.874961	0.892106	0.906906	0.91968	0.930706	0.940224
f=1.08	0.0416003	0.0635948	0.102998	0.161703	0.2372	0.322182	0.407828	0.487616	0.558636	0.620536	0.674058	0.720194	0.7599	0.794037	0.823362	0.848538	0.870144	0.888679	0.904578	0.918213	0.929906	0.939934	0.948534
f=1.1	0.044946	0.0696933	0.113352	0.177326	0.257875	0.346442	0.433756	0.513688	0.583963	0.64468	0.696805	0.741438	0.779599	0.812193	0.840007	0.86373	0.883955	0.901191	0.915877	0.92839	0.939049	0.948128	0.955863
f=1.12	0.0484693	0.076162	0.124286	0.193606	0.279024	0.370779	0.45934	0.5391	0.60843	0.667836	0.718475	0.761543	0.798118	0.829145	0.855446	0.877726	0.896592	0.912562	0.926077	0.937513	0.947189	0.955374	0.962298
f=1.14	0.0521733	0.0830049	0.135789	0.210493	0.300553	0.395089	0.484498	0.563805	0.632017	0.689999	0.739074	0.780523	0.81548	0.844932	0.869724	0.890581	0.908119	0.922861	0.935251	0.945661	0.954407	0.961754	0.967925
f=1.16	0.0560613	0.0902246	0.147848	0.227936	0.322373	0.419275	0.509159	0.587765	0.654707	0.711167	0.75861	0.798398	0.831718	0.859591	0.882889	0.902349	0.918596	0.932157	0.943471	0.95291	0.960783	0.967348	0.972822
f=1.18	0.0601357	0.0978224	0.160445	0.245878	0.344394	0.44325	0.533265	0.610951	0.676491	0.731341	0.777097	0.815192	0.846864	0.873167	0.894992	0.91309	0.92809	0.940517	0.950811	0.959334	0.96639	0.972231	0.977064
f=1.2	0.0643992	0.105798	0.17356	0.264261	0.366532	0.466937	0.55677	0.633343	0.697363	0.750529	0.794551	0.830932	0.860955	0.885703	0.906086	0.922862	0.936662	0.94801	0.957338	0.965004	0.971303	0.976476	0.980724
f=1.22	0.0688538	0.11415	0.187169	0.283025	0.388704	0.490268	0.579634	0.654924	0.717323	0.768741	0.810994	0.845649	0.874031	0.897249	0.916225	0.931725	0.944378	0.954702	0.963123	0.96999	0.975588	0.98015	0.983866
f=1.24	0.0735012	0.122876	0.201247	0.302109	0.410836	0.513184	0.601827	0.675686	0.736374	0.785991	0.826449	0.859375	0.886133	0.907851	0.925464	0.939738	0.951299	0.960657	0.968231	0.974357	0.979311	0.983316	0.986552
f=1.26	0.0783432	0.131972	0.215765	0.321451	0.432855	0.535634	0.623325	0.695622	0.754522	0.802295	0.840943	0.872147	0.897304	0.917561	0.933858	0.94696	0.957486	0.965938	0.972723	0.978167	0.982533	0.986033	0.988838
f=1.28	0.0833807	0.141431	0.230693	0.340993	0.454698	0.557577	0.644111	0.71473	0.771778	0.817675	0.854505	0.884001	0.907589	0.926429	0.941461	0.953448	0.962999	0.970605	0.97666	0.981477	0.985308	0.988354	0.990774
f=1.3	0.0886146	0.151248	0.245999	0.360674	0.476306	0.578976	0.664171	0.733013	0.788154	0.832151	0.867166	0.894978	0.917034	0.934504	0.948328	0.959258	0.967894	0.974714	0.980096	0.984342	0.98769	0.990328	0.992406
f=1.32	0.0940455	0.161414	0.261648	0.380438	0.497625	0.599803	0.683497	0.750476	0.803665	0.845749	0.87896	0.905116	0.925684	0.941837	0.95451	0.964445	0.972227	0.978319	0.983085	0.986812	0.989725	0.992	0.993776
f=1.34	0.0996736	0.171919	0.277607	0.400227	0.518608	0.620034	0.702085	0.767127	0.81833	0.858495	0.889921	0.914458	0.933586	0.948478	0.96006	0.96906	0.976048	0.981471	0.985675	0.988933	0.991457	0.99341	0.99492
f=1.36	0.105499	0.182754	0.293839	0.419991	0.539214	0.63965	0.719934	0.782975	0.832167	0.870419	0.900085	0.923045	0.940786	0.954476	0.965028	0.973154	0.979408	0.984216	0.98791	0.990747	0.992924	0.994593	0.995872
f=1.38	0.11152	0.193906	0.310307	0.439679	0.559406	0.658638	0.737044	0.798033	0.845199	0.881549	0.909489	0.930919	0.947328	0.959876	0.96946	0.976774	0.98235	0.986599	0.989832	0.992292	0.994162	0.995582	0.99666
f=1.4	0.117737	0.205363	0.326975	0.459243	0.579153	0.676987	0.753421	0.812316	0.85745	0.891918	0.918169	0.93812	0.953257	0.964725	0.973404	0.979964	0.98492	0.988659	0.991479	0.993603	0.995203	0.996405	0.997309
f=1.42	0.124149	0.217112	0.343807	0.478641	0.598429	0.694691	0.769072	0.825841	0.868944	0.901556	0.926164	0.944692	0.958616	0.969067	0.976901	0.982767	0.987155	0.990435	0.992884	0.994711	0.996073	0.997087	0.997842
f=1.44	0.130753	0.229137	0.360765	0.497832	0.617211	0.711748	0.784004	0.838625	0.879707	0.910498	0.933511	0.950672	0.963448	0.972944	0.979994	0.985221	0.989094	0.991959	0.994078	0.995643	0.996798	0.997649	0.998276
f=1.46	0.137548	0.241422	0.377814	0.516779	0.635482	0.728155	0.79823	0.850688	0.889767	0.918775	0.940246	0.956103	0.967792	0.976396	0.98272	0.987363	0.990769	0.993264	0.99509	0.996425	0.9974	0.998111	0.998629
f=1.48	0.144533	0.253953	0.394918	0.535449	0.653227	0.743914	0.81176	0.862052	0.899152	0.926421	0.946407	0.961021	0.971688	0.97946	0.985116	0.989227	0.992211	0.994375	0.995943	0.997077	0.997897	0.998488	0.998915
f=1.5	0.151703	0.266712	0.412043	0.55381	0.670434	0.759031	0.82461	0.872739	0.907891	0.93347	0.95203	0.965465	0.975172	0.982173	0.987216	0.990843	0.993449	0.995319	0.99666	0.997619	0.998305	0.998795	0.999145
f=1.52	0.159057	0.279682	0.429156	0.571837	0.687096	0.773509	0.836794	0.882771	0.916011	0.939955	0.95715	0.96947	0.97828	0.984568	0.98905	0.99224	0.994508	0.996118	0.99726	0.998068	0.99864	0.999044	0.999329
f=1.54	0.166591	0.292845	0.446224	0.589506	0.703206	0.787357	0.84833	0.892172	0.923544	0.945907	0.961802	0.973071	0.981044	0.986676	0.990647	0.993444	0.995411	0.996792	0.99776	0.998439	0.998913	0.999244	0.999476
f=1.56	0.174302	0.306182	0.463216	0.606795	0.718762	0.800584	0.859234	0.900967	0.930517	0.951361	0.966018	0.9763	0.983497	0.988526	0.992034	0.994478	0.996177	0.997357	0.998176	0.998743	0.999135	0.999406	0.999592
f=1.58	0.182186	0.319675	0.480104	0.623687	0.733763	0.8132	0.869526	0.909181	0.93696	0.956346	0.969831	0.979189	0.985668	0.990145	0.993235	0.995362	0.996826	0.997831	0.99852	0.998992	0.999314	0.999534	0.999684
f=1.6	0.190239	0.333305	0.49686	0.640166	0.748209	0.825217	0.879225	0.916838	0.942902	0.960893	0.973272	0.981767	0.987583	0.991558	0.99427	0.996117	0.997373	0.998226	0.998803	0.999194	0.999458	0.999637	0.999757
f=1.62	0.198456	0.347053	0.513458	0.65622	0.762103	0.836648	0.888351	0.923965	0.948372	0.965033	0.976369	0.984061	0.989269	0.992788	0.995161	0.996759	0.997833	0.998553	0.999036	0.999359	0.999574	0.999718	0.999813
f=1.64	0.206833	0.360901	0.529873	0.671839	0.77545	0.847506	0.896925	0.930586	0.953397	0.968793	0.97915	0.986099	0.990749	0.993855	0.995926	0.997303	0.998218	0.998825	0.999226	0.999492	0.999667	0.999782	0.999857
f=1.66	0.215366	0.374829	0.546083	0.687013	0.788255	0.857806	0.904967	0.936727	0.958005	0.972202	0.981643	0.987903	0.992045	0.994778	0.996579	0.997763	0.99854	0.999049	0.999381	0.999598	0.99974	0.999832	0.999891
f=1.68	0.224048	0.388818	0.562066	0.701737	0.800525	0.867563	0.912498	0.942412	0.962222	0.975285	0.983871	0.989498	0.993176	0.995574	0.997136	0.99815	0.998807	0.999233	0.999507	0.999684	0.999798	0.999871	0.999918
f=1.7	0.232875	0.40285	0.577804	0.716007	0.812269	0.876794	0.919541	0.947667	0.966074	0.978069	0.985859	0.990903	0.99416	0.996259	0.997609	0.998475	0.999029	0.999383	0.999609	0.999752	0.999844	0.999902	0.999938
f=1.72	0.241842	0.416907	0.59328	0.72982	0.823494	0.885515	0.926117	0.952515	0.969585	0.980576	0.987628	0.992138	0.995016	0.996847	0.99801	0.998746	0.999212	0.999506	0.999691	0.999807	0.99988	0.999925	0.999954
f=1.74	0.250941	0.430969	0.608476	0.743175	0.834212	0.893742	0.932248	0.95698	0.97278	0.98283	0.989198	0.993221	0.995756	0.997349	0.998348	0.998973	0.999363	0.999605	0.999756	0.99985	0.999908	0.999943	0.999965
f=1.76	0.260168	0.445021	0.623381	0.756073	0.844433	0.901494	0.937954	0.961086	0.975682	0.984851	0.990589	0.994169	0.996396	0.997778	0.998633	0.999161	0.999486	0.999686	0.999809	0.999884	0.999929	0.999957	0.999974
f=1.78	0.269515	0.459044	0.637979	0.768514	0.854169	0.908788	0.943256	0.964855	0.978312	0.98666	0.991818	0.994996	0.996947	0.998142	0.998872	0.999317	0.999587	0.999751	0.99985	0.99991	0.999946	0.999968	0.999981
f=1.8	0.278978	0.473021	0.652262	0.780503	0.863431	0.915641	0.948177	0.968307	0.980692	0.988276	0.992902	0.995715	0.99742	0.998451	0.999072	0.999445	0.999669	0.999804	0.999883	0.999931	0.999959	0.999976	0.999986
f=1.82	0.288549	0.486936	0.666219	0.792044	0.872232	0.922071	0.952735	0.971466	0.98284	0.989716	0.993856	0.99634	0.997825	0.998712	0.999239	0.999551	0.999736	0.999845	0.99991	0.999947	0.999969	0.999982	0.99999
f=1.84	0.298222	0.500774	0.679842	0.80314	0.880586	0.928097	0.956952	0.974349	0.984777	0.990997	0.994693	0.996881	0.998172	0.998932	0.999377	0.999638	0.99979	0.999879	0.99993	0.99996	0.999977	0.999987	0.999992
f=1.86	0.30799	0.51452	0.693124	0.813798	0.888505	0.933735	0.960847	0.976978	0.986518	0.992134	0.995425	0.997348	0.998467	0.999116	0.999492	0.999709	0.999834	0.999905	0.999946	0.999969	0.999983	0.99999	0.999995
f=1.88	0.317846	0.528158	0.706061	0.824026	0.896004	0.939005	0.964439	0.979369	0.988082	0.99314	0.996065	0.99775	0.998718	0.999271	0.999587	0.999767	0.999869	0.999926	0.999959	0.999977	0.999987	0.999993	0.999996
f=1.9	0.327783	0.541676	0.718647	0.833829	0.903096	0.943922	0.967746	0.981542	0.989482	0.99403	0.996623	0.998096	0.99893	0.999401	0.999665	0.999814	0.999897	0.999943	0.999968	0.999983	0.99999	0.999995	0.999997
f=1.92	0.337795	0.55506	0.73088	0.843216	0.909796	0.948505	0.970786	0.983511	0.990735	0.994814	0.997108	0.998393	0.99911	0.999508	0.999729	0.999852	0.999919	0.999956	0.999976	0.999987	0.999993	0.999996	0.999998
f=1.94	0.347874	0.568298	0.742758	0.852196	0.916118	0.95277	0.973576	0.985294	0.991853	0.995505	0.997529	0.998646	0.999261	0.999598	0.999782	0.999882	0.999937	0.999966	0.999982	0.99999	0.999995	0.999997	0.999999
f=1.96	0.358013	0.581378	0.754279	0.860778	0.922076	0.956735	0.976133	0.986905	0.992849	0.996111	0.997893	0.998863	0.999388	0.999672	0.999825	0.999907	0.999951	0.999974	0.999986	0.999993	0.999996	0.999998	0.999999
f=1.98	0.368205	0.594289	0.765445	0.86897	0.927685	0.960414	0.978473	0.988358	0.993734	0.996642	0.998207	0.999047	0.999495	0.999733	0.99986	0.999926	0.999962	0.99998	0.99999	0.999995	0.999997	0.999999	0.999999
f=2	0.378443	0.607021	0.776255	0.876784	0.932958	0.963825	0.980611	0.989666	0.994519	0.997106	0.998478	0.999203	0.999584	0.999784	0.999888	0.999942	0.99997	0.999985	0.999992	0.999996	0.999998	0.999999	0.999999
f=2.02	0.38872	0.619565	0.786711	0.884229	0.937911	0.966982	0.982561	0.990842	0.995215	0.997511	0.998711	0.999335	0.999658	0.999825	0.999911	0.999955	0.999977	0.999988	0.999994	0.999997	0.999999	0.999999	1
f=2.04	0.399029	0.631911	0.796816	0.891315	0.942557	0.9699	0.984337	0.991898	0.99583	0.997864	0.99891	0.999447	0.99972	0.999859	0.999929	0.999965	0.999982	0.999991	0.999996	0.999998	0.999999	0.999999	1
f=2.06	0.409362	0.644052	0.806572	0.898053	0.94691	0.972594	0.985952	0.992843	0.996372	0.99817	0.999081	0.999541	0.999771	0.999887	0.999944	0.999972	0.999986	0.999993	0.999997	0.999998	0.999999	1	1
f=2.08	0.419713	0.655981	0.815984	0.904454	0.950984	0.975077	0.987419	0.993688	0.99685	0.998436	0.999227	0.999619	0.999814	0.999909	0.999956	0.999979	0.99999	0.999995	0.999998	0.999999	0.999999	1	1
f=2.1	0.430075	0.66769	0.825055	0.910529	0.954792	0.977363	0.988748	0.994442	0.99727	0.998665	0.999351	0.999686	0.999848	0.999927	0.999965	0.999983	0.999992	0.999996	0.999998	0.999999	1	1	1
f=2.12	0.44044	0.679174	0.833791	0.916288	0.958348	0.979465	0.989951	0.995114	0.997638	0.998864	0.999456	0.999741	0.999877	0.999942	0.999973	0.999987	0.999994	0.999997	0.999999	0.999999	1	1	1
f=2.14	0.450802	0.690428	0.842196	0.921744	0.961664	0.981394	0.991039	0.995712	0.99796	0.999035	0.999545	0.999787	0.999901	0.999954	0.999979	0.99999	0.999995	0.999998	0.999999	1	1	1	1
f=2.16	0.461154	0.701447	0.850277	0.926905	0.964752	0.983163	0.99202	0.996243	0.998241	0.999181	0.999621	0.999825	0.99992	0.999963	0.999983	0.999992	0.999997	0.999998	0.999999	1	1	1	1
f=2.18	0.47149	0.712226	0.85804	0.931785	0.967626	0.984783	0.992904	0.996713	0.998487	0.999307	0.999684	0.999857	0.999936	0.999971	0.999987	0.999994	0.999997	0.999999	1	1	1	1	1
f=2.2	0.481802	0.722764	0.86549	0.936393	0.970297	0.986264	0.993699	0.997129	0.9987	0.999415	0.999738	0.999883	0.999948	0.999977	0.99999	0.999996	0.999998	0.999999	1	1	1	1	1
f=2.22	0.492085	0.733057	0.872634	0.940741	0.972775	0.987616	0.994413	0.997497	0.998886	0.999507	0.999783	0.999905	0.999959	0.999982	0.999992	0.999997	0.999999	0.999999	1	1	1	1	1
f=2.24	0.502332	0.743102	0.87948	0.944839	0.975074	0.988849	0.995053	0.997821	0.999046	0.999585	0.999821	0.999923	0.999967	0.999986	0.999994	0.999997	0.999999	1	1	1	1	1	1
f=2.26	0.512537	0.752899	0.886035	0.948697	0.977202	0.989972	0.995626	0.998106	0.999185	0.999652	0.999852	0.999937	0.999974	0.999989	0.999995	0.999998	0.999999	1	1	1	1	1	1
f=2.28	0.522693	0.762447	0.892305	0.952327	0.97917	0.990993	0.996139	0.998357	0.999306	0.999708	0.999878	0.999949	0.999979	0.999991	0.999997	0.999999	0.999999	1	1	1	1	1	1
f=2.3	0.532796	0.771744	0.898299	0.955738	0.980989	0.99192	0.996596	0.998577	0.999409	0.999756	0.9999	0.999959	0.999983	0.999993	0.999997	0.999999	1	1	1	1	1	1	1
f=2.32	0.54284	0.78079	0.904024	0.958941	0.982667	0.992761	0.997003	0.998769	0.999498	0.999797	0.999918	0.999967	0.999987	0.999995	0.999998	0.999999	1	1	1	1	1	1	1
f=2.34	0.552818	0.789587	0.909488	0.961945	0.984214	0.993522	0.997366	0.998937	0.999574	0.999831	0.999933	0.999974	0.99999	0.999996	0.999998	0.999999	1	1	1	1	1	1	1
f=2.36	0.562726	0.798134	0.914698	0.964759	0.985638	0.994211	0.997688	0.999084	0.99964	0.999859	0.999945	0.999979	0.999992	0.999997	0.999999	1	1	1	1	1	1	1	1
f=2.38	0.572558	0.806434	0.919663	0.967394	0.986948	0.994833	0.997974	0.999212	0.999696	0.999883	0.999956	0.999983	0.999994	0.999998	0.999999	1	1	1	1	1	1	1	1
f=2.4	0.58231	0.814487	0.92439	0.969858	0.988151	0.995394	0.998227	0.999323	0.999743	0.999903	0.999964	0.999987	0.999995	0.999998	0.999999	1	1	1	1	1	1	1	1
f=2.42	0.591976	0.822295	0.928887	0.97216	0.989254	0.995899	0.99845	0.999419	0.999784	0.99992	0.999971	0.999989	0.999996	0.999999	1	1	1	1	1	1	1	1	1
f=2.44	0.601552	0.829862	0.933162	0.974309	0.990265	0.996354	0.998648	0.999503	0.999819	0.999934	0.999976	0.999992	0.999997	0.999999	1	1	1	1	1	1	1	1	1
f=2.46	0.611034	0.837189	0.937222	0.976313	0.991191	0.996762	0.998822	0.999575	0.999848	0.999946	0.999981	0.999993	0.999998	0.999999	1	1	1	1	1	1	1	1	1
f=2.48	0.620418	0.844279	0.941076	0.97818	0.992037	0.997128	0.998975	0.999637	0.999873	0.999956	0.999985	0.999995	0.999998	0.999999	1	1	1	1	1	1	1	1	1
f=2.5	0.629699	0.851136	0.944731	0.979917	0.992809	0.997456	0.999109	0.999691	0.999894	0.999964	0.999988	0.999996	0.999999	1	1	1	1	1	1	1	1	1	1
