# Supplementary material for: An evaluation roadmap for critical quality attributes from tier 1 in analytical similarity assessment
Source: PLoS One. 2018 Dec 6;13(12):e0208354. doi: 10.1371/journal.pone.0208354 (PMC6283468; doi:10.1371/journal.pone.0208354)
Supplement: S2 File — (XLS) [file pone.0208354.s002.xls]

## Sheet: Assigned power
	n=3	n=4	n=5	n=6	n=7	n=8	n=9	n=10	n=11	n=12	n=13	n=14	n=15	n=16	n=17	n=18	n=19	n=20	n=21	n=22	n=23	n=24	n=25
η=1/16	0.15281	0.269256	0.416704	0.560717	0.679115	0.768743	0.834626	0.882473	0.916931	0.94157	0.959079	0.971453	0.980154	0.986247	0.990497	0.993451	0.995497	0.996911	0.997885	0.998555	0.999015	0.999329	0.999544
η=2/16	0.151703	0.266712	0.412043	0.55381	0.670434	0.759031	0.82461	0.872739	0.907891	0.93347	0.95203	0.965465	0.975172	0.982173	0.987216	0.990843	0.993449	0.995319	0.99666	0.997619	0.998305	0.998795	0.999145
η=3/16	0.149875	0.262527	0.404391	0.542484	0.656196	0.743076	0.808103	0.856619	0.892821	0.919855	0.940063	0.955182	0.966501	0.974977	0.981325	0.986078	0.989633	0.992292	0.994277	0.995757	0.996859	0.997679	0.998288
η=4/16	0.147353	0.256777	0.393914	0.527007	0.636739	0.721221	0.785388	0.83428	0.871741	0.900589	0.922894	0.940192	0.953632	0.964085	0.972216	0.978537	0.983448	0.987256	0.990206	0.992486	0.994246	0.995601	0.996643
η=5/16	0.144173	0.249568	0.38084	0.50774	0.612518	0.693937	0.756862	0.80598	0.844726	0.875544	0.900201	0.920003	0.935937	0.948767	0.959094	0.967397	0.974063	0.979404	0.983676	0.987086	0.989802	0.99196	0.993673
η=6/16	0.140379	0.241033	0.365445	0.485125	0.58409	0.661805	0.723037	0.772081	0.811936	0.844658	0.871699	0.894124	0.912748	0.928214	0.941044	0.951672	0.960458	0.967707	0.973674	0.978576	0.982595	0.985883	0.988567
η=7/16	0.136025	0.231321	0.348047	0.459667	0.552094	0.625506	0.684536	0.733066	0.773659	0.807991	0.837211	0.86215	0.88345	0.901629	0.917122	0.930301	0.941488	0.950964	0.958974	0.96573	0.971417	0.976195	0.980202
η=8/16	0.131168	0.220601	0.328994	0.431914	0.51723	0.585801	0.642085	0.689547	0.730336	0.765778	0.796744	0.823856	0.847592	0.86835	0.886472	0.902261	0.915989	0.9279	0.938214	0.947128	0.954817	0.961438	0.96713
