# Supplementary material for: An evaluation roadmap for critical quality attributes from tier 1 in analytical similarity assessment
Source: PLoS One. 2018 Dec 6;13(12):e0208354. doi: 10.1371/journal.pone.0208354 (PMC6283468; doi:10.1371/journal.pone.0208354)
Supplement: S3 File — (XLSX) [file pone.0208354.s003.xlsx]

## Sheet: power=80%
	η=1/16	η=2/16	η=3/16	η=4/16	η=5/16	η=6/16	η=7/16	η=8/16
f=1	16,21	16,24	18,24	20,28	23,33	28,39	34,49	43,61
f=1.02	15,21	16,22	17,24	19,27	22,31	26,37	32,45	39,58
f=1.04	15,20	15,22	16,23	18,26	21,29	24,36	30,42	36,54
f=1.06	14,20	15,20	16,21	17,25	20,28	23,34	28,40	34,50
f=1.08	14,18	14,20	15,21	16,24	19,26	22,31	26,38	32,46
f=1.1	13,19	14,18	14,21	16,22	18,25	21,29	25,35	30,43
f=1.12	13,17	13,19	14,19	15,22	17,24	20,28	23,34	28,40
f=1.14	12,18	13,17	14,18	15,20	16,24	19,26	22,32	26,39
f=1.16	12,16	12,18	13,18	14,20	16,21	18,25	21,30	25,35
f=1.18	12,15	12,16	13,17	14,18	15,21	17,25	20,28	24,33
f=1.2	11,16	12,15	12,17	13,18	14,21	16,24	19,27	22,32
f=1.22	11,15	11,16	12,16	13,17	14,19	16,21	18,26	21,30
f=1.24	11,14	11,15	11,16	12,17	13,19	15,21	17,25	20,29
f=1.26	10,15	11,14	11,15	12,16	13,18	14,21	16,24	19,27
f=1.28	10,14	10,14	11,14	12,15	12,18	14,19	16,22	18,26
f=1.3	10,13	10,13	10,15	11,15	12,17	13,19	15,21	17,25
f=1.32	10,12	10,13	10,14	11,14	12,15	13,17	14,21	16,24
f=1.34	9,13	10,12	10,13	10,15	11,16	12,18	14,19	16,22
f=1.36	9,12	9,13	10,12	10,14	11,15	12,16	13,19	15,22
f=1.38	9,11	9,12	9,13	10,13	10,15	12,15	13,17	14,21
f=1.4	9,11	9,11	9,12	10,12	10,14	11,15	12,18	14,19
f=1.42	8,12	9,11	9,11	9,13	10,13	11,14	12,16	13,19
f=1.44	8,11	8,12	9,11	9,12	10,12	10,15	12,15	13,18
f=1.46	8,11	8,11	8,12	9,11	9,13	10,14	11,15	12,18
f=1.48	8,10	8,10	8,11	9,11	9,12	10,13	11,14	12,16
f=1.5	8,9	8,10	8,11	8,12	9,11	10,12	10,15	12,15
f=1.52	8,9	8,9	8,10	8,11	9,11	9,13	10,14	11,16
f=1.54	7,10	8,9	8,9	8,10	8,12	9,12	10,13	11,14
f=1.56	7,10	7,10	8,9	8,10	8,11	9,11	10,12	10,15
f=1.58	7,9	7,9	7,10	8,9	8,10	8,12	9,13	10,14
f=1.6	7,9	7,9	7,10	7,10	8,10	8,11	9,12	10,13
f=1.62	7,8	7,9	7,9	7,10	8,9	8,11	9,11	10,12
f=1.64	7,8	7,8	7,9	7,9	8,9	8,10	8,12	9,13
f=1.66	6,9	7,8	7,8	7,9	7,10	8,10	8,11	9,12
f=1.68	6,9	6,9	7,8	7,8	7,9	8,9	8,11	9,11
f=1.7	6,8	6,9	6,9	7,8	7,9	7,10	8,10	8,12
f=1.72	6,8	6,8	6,9	6,9	7,8	7,10	8,9	8,11
f=1.74	6,8	6,8	6,8	6,9	7,8	7,9	8,9	8,10
f=1.76	6,7	6,7	6,8	6,8	6,9	7,9	7,10	8,10
f=1.78	6,7	6,7	6,8	6,8	6,9	7,8	7,9	8,9
f=1.8	6,7	6,7	6,7	6,8	6,8	7,8	7,9	7,10
f=1.82	6,7	6,7	6,7	6,7	6,8	6,9	7,8	7,10
f=1.84	6,6	6,6	6,7	6,7	6,8	6,9	7,8	7,9
f=1.86	6,6	6,6	6,6	6,7	6,7	6,8	6,9	7,9
f=1.88	5,7	6,6	6,6	6,7	6,7	6,8	6,9	7,8
f=1.9	5,7	5,7	5,7	6,6	6,7	6,7	6,8	7,8
f=1.92	5,7	5,7	5,7	6,6	6,6	6,7	6,8	6,9
f=1.94	5,6	5,7	5,7	5,7	6,6	6,7	6,7	6,9
f=1.96	5,6	5,6	5,7	5,7	6,6	6,6	6,7	6,8
f=1.98	5,6	5,6	5,6	5,7	5,7	6,6	6,7	6,8
f=2	5,6	5,6	5,6	5,6	5,7	6,6	6,7	6,7
f=2.02	5,6	5,6	5,6	5,6	5,7	5,7	6,6	6,7
f=2.04	5,5	5,6	5,6	5,6	5,6	5,7	6,6	6,7
f=2.06	5,5	5,5	5,6	5,6	5,6	5,7	5,7	6,6
f=2.08	5,5	5,5	5,5	5,6	5,6	5,6	5,7	6,6
f=2.1	5,5	5,5	5,5	5,5	5,6	5,6	5,7	6,6
f=2.12	5,5	5,5	5,5	5,5	5,6	5,6	5,6	5,7
f=2.14	4,6	4,6	5,5	5,5	5,5	5,6	5,6	5,7
f=2.16	4,6	4,6	4,6	5,5	5,5	5,5	5,6	5,7
f=2.18	4,6	4,6	4,6	4,6	5,5	5,5	5,6	5,6
f=2.2	4,6	4,6	4,6	4,6	5,5	5,5	5,6	5,6
f=2.22	4,5	4,5	4,6	4,6	4,6	5,5	5,5	5,6
f=2.24	4,5	4,5	4,5	4,6	4,6	5,5	5,5	5,6
f=2.26	4,5	4,5	4,5	4,5	4,6	4,6	5,5	5,5
f=2.28	4,5	4,5	4,5	4,5	4,6	4,6	5,5	5,5
f=2.3	4,5	4,5	4,5	4,5	4,5	4,6	4,6	5,5
f=2.32	4,5	4,5	4,5	4,5	4,5	4,6	4,6	5,5
f=2.34	4,5	4,5	4,5	4,5	4,5	4,5	4,6	4,6
f=2.36	4,4	4,5	4,5	4,5	4,5	4,5	4,6	4,6
f=2.38	4,4	4,4	4,5	4,5	4,5	4,5	4,5	4,6
f=2.4	4,4	4,4	4,4	4,5	4,5	4,5	4,5	4,6
f=2.42	4,4	4,4	4,4	4,4	4,5	4,5	4,5	4,5
f=2.44	4,4	4,4	4,4	4,4	4,4	4,5	4,5	4,5
f=2.46	4,4	4,4	4,4	4,4	4,4	4,5	4,5	4,5
f=2.48	4,4	4,4	4,4	4,4	4,4	4,4	4,5	4,5
f=2.5	4,4	4,4	4,4	4,4	4,4	4,4	4,5	4,5

## Sheet: power=85%
	η=1/16	η=2/16	η=3/16	η=4/16	η=5/16	η=6/16	η=7/16	η=8/16
f=1	17,25	18,26	20,28	23,32	27,37	32,46	39,57	50,70
f=1.02	17,23	18,24	19,27	22,30	25,37	30,43	36,54	46,66
f=1.04	16,23	17,24	18,27	21,29	24,34	28,42	34,50	43,60
f=1.06	16,21	16,23	18,24	20,27	23,32	27,38	32,47	39,58
f=1.08	15,21	16,21	17,24	19,26	22,30	25,37	30,44	37,53
f=1.1	14,21	15,21	16,23	18,26	21,28	24,34	28,42	34,51
f=1.12	14,20	15,20	16,21	17,25	20,27	23,32	27,39	32,48
f=1.14	14,18	14,20	15,21	17,23	19,26	22,30	26,36	30,45
f=1.16	13,19	14,18	14,21	16,22	18,25	21,29	24,35	29,41
f=1.18	13,17	13,19	14,20	15,22	17,25	20,27	23,33	27,39
f=1.2	12,18	13,17	14,18	15,20	16,24	19,26	22,31	26,36
f=1.22	12,17	12,18	13,18	14,20	16,22	18,25	21,29	24,36
f=1.24	12,15	12,17	13,17	14,19	15,22	17,25	20,28	23,33
f=1.26	11,16	12,15	12,18	13,19	15,20	16,24	19,27	22,31
f=1.28	11,15	11,16	12,16	13,17	14,20	16,22	18,26	21,30
f=1.3	11,14	11,15	12,15	12,18	14,18	15,22	17,25	20,28
f=1.32	10,15	11,14	11,16	12,17	13,19	15,20	17,23	19,27
f=1.34	10,14	10,15	11,15	12,15	13,17	14,20	16,22	18,26
f=1.36	10,13	10,14	11,14	11,16	12,18	14,18	15,22	17,25
f=1.38	10,12	10,13	10,15	11,15	12,16	13,18	15,20	17,23
f=1.4	9,13	10,12	10,14	11,14	12,15	13,17	14,20	16,22
f=1.42	9,13	9,13	10,13	10,15	11,16	12,17	14,18	15,22
f=1.44	9,12	9,13	10,12	10,14	11,14	12,16	13,19	15,20
f=1.46	9,11	9,12	9,13	10,13	10,15	12,15	13,17	14,20
f=1.48	9,11	9,11	9,12	10,12	10,14	11,15	12,17	14,18
f=1.5	8,12	8,12	9,11	9,13	10,13	11,14	12,16	13,19
f=1.52	8,11	8,12	9,11	9,12	10,12	10,15	12,15	13,17
f=1.54	8,10	8,11	8,12	9,11	9,13	10,14	11,15	12,18
f=1.56	8,10	8,10	8,11	9,11	9,12	10,13	11,14	12,16
f=1.58	8,9	8,10	8,11	8,12	9,12	10,12	10,15	12,15
f=1.6	8,9	8,9	8,10	8,11	9,11	9,13	10,14	11,15
f=1.62	7,10	8,9	8,10	8,11	8,12	9,12	10,13	11,14
f=1.64	7,10	7,10	8,9	8,10	8,11	9,11	10,12	10,15
f=1.66	7,9	7,10	7,10	8,9	8,11	9,11	9,13	10,14
f=1.68	7,9	7,9	7,10	8,9	8,10	8,12	9,12	10,13
f=1.7	7,8	7,9	7,9	7,10	8,10	8,11	9,11	10,12
f=1.72	7,8	7,8	7,9	7,10	8,9	8,10	9,11	9,13
f=1.74	7,8	7,8	7,8	7,9	7,10	8,10	8,12	9,12
f=1.76	6,9	6,9	7,8	7,9	7,10	8,9	8,11	9,11
f=1.78	6,9	6,9	7,8	7,8	7,9	8,9	8,10	9,11
f=1.8	6,8	6,9	6,9	7,8	7,9	7,10	8,10	8,12
f=1.82	6,8	6,8	6,9	6,9	7,8	7,9	8,9	8,11
f=1.84	6,8	6,8	6,8	6,9	7,8	7,9	8,9	8,10
f=1.86	6,7	6,7	6,8	6,8	6,9	7,9	7,10	8,10
f=1.88	6,7	6,7	6,7	6,8	6,9	7,8	7,9	8,9
f=1.9	6,7	6,7	6,7	6,8	6,8	7,8	7,9	7,10
f=1.92	6,7	6,7	6,7	6,7	6,8	6,9	7,8	7,10
f=1.94	6,6	6,6	6,7	6,7	6,8	6,9	7,8	7,9
f=1.96	6,6	6,6	6,6	6,7	6,7	6,8	6,9	7,9
f=1.98	5,7	6,6	6,6	6,7	6,7	6,8	6,9	7,8
f=2	5,7	5,7	6,6	6,6	6,7	6,7	6,8	7,8
f=2.02	5,7	5,7	5,7	6,6	6,7	6,7	6,8	6,9
f=2.04	5,7	5,7	5,7	5,7	6,6	6,7	6,8	6,9
f=2.06	5,6	5,6	5,7	5,7	6,6	6,7	6,7	6,8
f=2.08	5,6	5,6	5,6	5,7	5,7	6,6	6,7	6,8
f=2.1	5,6	5,6	5,6	5,7	5,7	6,6	6,7	6,8
f=2.12	5,6	5,6	5,6	5,6	5,7	5,7	6,7	6,7
f=2.14	5,6	5,6	5,6	5,6	5,6	5,7	6,6	6,7
f=2.16	5,5	5,5	5,6	5,6	5,6	5,7	6,6	6,7
f=2.18	5,5	5,5	5,5	5,6	5,6	5,7	5,7	6,6
f=2.2	5,5	5,5	5,5	5,6	5,6	5,6	5,7	6,6
f=2.22	5,5	5,5	5,5	5,5	5,6	5,6	5,7	6,6
f=2.24	5,5	5,5	5,5	5,5	5,6	5,6	5,6	5,7
f=2.26	4,6	4,6	5,5	5,5	5,5	5,6	5,6	5,7
f=2.28	4,6	4,6	4,6	5,5	5,5	5,6	5,6	5,7
f=2.3	4,6	4,6	4,6	4,6	5,5	5,5	5,6	5,6
f=2.32	4,6	4,6	4,6	4,6	5,5	5,5	5,6	5,6
f=2.34	4,5	4,6	4,6	4,6	4,6	5,5	5,5	5,6
f=2.36	4,5	4,5	4,5	4,6	4,6	5,5	5,5	5,6
f=2.38	4,5	4,5	4,5	4,6	4,6	4,6	5,5	5,6
f=2.4	4,5	4,5	4,5	4,5	4,6	4,6	5,5	5,5
f=2.42	4,5	4,5	4,5	4,5	4,5	4,6	4,6	5,5
f=2.44	4,5	4,5	4,5	4,5	4,5	4,6	4,6	5,5
f=2.46	4,5	4,5	4,5	4,5	4,5	4,5	4,6	5,5
f=2.48	4,5	4,5	4,5	4,5	4,5	4,5	4,6	4,6
f=2.5	4,4	4,4	4,5	4,5	4,5	4,5	4,5	4,6

## Sheet: power=90%
	η=1/16	η=2/16	η=3/16	η=4/16	η=5/16	η=6/16	η=7/16	η=8/16
f=1	20,27	21,30	23,34	27,38	31,46	38,54	47,66	61,81
f=1.02	19,27	20,29	22,32	25,37	30,42	36,51	44,62	56,75
f=1.04	18,26	19,28	21,31	24,35	28,41	34,48	40,60	52,70
f=1.06	18,24	19,25	20,30	23,33	27,38	32,45	38,56	48,66
f=1.08	17,24	18,25	20,27	22,32	26,36	30,43	36,52	44,63
f=1.1	16,24	17,25	19,26	21,30	24,35	28,42	34,48	41,59
f=1.12	16,22	17,23	18,26	20,29	23,33	27,39	32,46	38,57
f=1.14	15,22	16,23	17,25	19,28	22,32	26,36	30,44	36,53
f=1.16	15,20	16,21	17,23	19,25	21,30	24,36	28,42	34,49
f=1.18	14,21	15,21	16,23	18,25	20,29	23,34	27,39	32,47
f=1.2	14,19	14,21	16,21	17,25	19,28	22,32	26,37	30,45
f=1.22	14,18	14,20	15,21	16,24	19,25	21,31	24,36	29,41
f=1.24	13,18	14,18	15,19	16,22	18,25	20,30	23,34	27,40
f=1.26	13,17	13,19	14,20	15,22	17,25	20,27	22,33	26,37
f=1.28	12,18	13,17	14,18	15,20	16,24	19,26	21,31	25,35
f=1.3	12,17	12,18	13,19	14,21	16,22	18,25	20,30	24,33
f=1.32	12,16	12,17	13,17	14,19	15,22	17,25	20,27	22,33
f=1.34	11,16	12,16	12,18	14,18	15,20	17,22	19,26	22,30
f=1.36	11,15	12,15	12,17	13,18	14,21	16,22	18,25	20,30
f=1.38	11,14	11,15	12,16	13,17	14,19	15,22	17,25	20,27
f=1.4	11,14	11,14	11,16	12,17	13,19	15,20	17,23	19,26
f=1.42	10,14	11,14	11,15	12,16	13,18	14,21	16,22	18,26
f=1.44	10,14	10,15	11,14	12,15	12,18	14,19	16,21	17,25
f=1.46	10,13	10,14	10,15	11,16	12,17	13,19	15,21	17,23
f=1.48	10,12	10,13	10,14	11,15	12,16	13,18	14,21	16,23
f=1.5	9,13	10,12	10,13	11,14	12,15	12,18	14,19	16,21
f=1.52	9,12	9,13	10,13	10,15	11,15	12,17	13,19	15,21
f=1.54	9,12	9,12	10,12	10,14	11,14	12,16	13,18	14,21
f=1.56	9,11	9,12	9,13	10,13	10,15	12,15	13,17	14,19
f=1.58	9,11	9,11	9,12	10,12	10,14	11,15	12,17	14,18
f=1.6	8,12	9,11	9,12	9,13	10,13	11,14	12,16	13,18
f=1.62	8,11	8,12	9,11	9,12	10,13	10,15	12,15	13,17
f=1.64	8,11	8,11	8,12	9,12	10,12	10,14	11,15	12,17
f=1.66	8,10	8,11	8,11	9,11	9,13	10,13	11,14	12,16
f=1.68	8,10	8,10	8,11	8,12	9,12	10,12	10,15	12,15
f=1.7	8,9	8,10	8,10	8,12	9,11	10,12	10,14	11,16
f=1.72	7,10	8,9	8,10	8,11	9,11	9,13	10,13	11,14
f=1.74	7,10	7,10	8,9	8,10	8,12	9,12	10,12	10,15
f=1.76	7,9	7,10	8,9	8,10	8,11	9,11	10,12	10,14
f=1.78	7,9	7,9	7,10	8,9	8,11	9,11	9,13	10,13
f=1.8	7,9	7,9	7,10	8,9	8,10	8,12	9,12	10,13
f=1.82	7,8	7,9	7,9	7,10	8,10	8,11	9,11	10,12
f=1.84	7,8	7,8	7,9	7,10	8,9	8,10	9,11	9,13
f=1.86	7,8	7,8	7,8	7,9	7,10	8,10	8,12	9,12
f=1.88	6,9	6,9	7,8	7,9	7,10	8,9	8,11	9,11
f=1.9	6,9	6,9	7,8	7,8	7,9	8,9	8,10	9,11
f=1.92	6,8	6,9	6,9	7,8	7,9	7,10	8,10	8,12
f=1.94	6,8	6,8	6,9	7,8	7,8	7,10	8,9	8,11
f=1.96	6,8	6,8	6,8	6,9	7,8	7,9	8,9	8,10
f=1.98	6,7	6,8	6,8	6,9	7,8	7,9	7,10	8,10
f=2	6,7	6,7	6,8	6,8	6,9	7,8	7,10	8,9
f=2.02	6,7	6,7	6,7	6,8	6,9	7,8	7,9	8,9
f=2.04	6,7	6,7	6,7	6,8	6,8	6,9	7,9	7,10
f=2.06	6,6	6,7	6,7	6,7	6,8	6,9	7,8	7,10
f=2.08	6,6	6,6	6,7	6,7	6,8	6,9	7,8	7,9
f=2.1	6,6	6,6	6,6	6,7	6,7	6,8	6,9	7,9
f=2.12	5,7	5,7	6,6	6,7	6,7	6,8	6,9	7,8
f=2.14	5,7	5,7	6,6	6,6	6,7	6,7	6,8	7,8
f=2.16	5,7	5,7	5,7	6,6	6,7	6,7	6,8	6,9
f=2.18	5,6	5,7	5,7	5,7	6,6	6,7	6,8	6,9
f=2.2	5,6	5,6	5,7	5,7	6,6	6,7	6,7	6,8
f=2.22	5,6	5,6	5,6	5,7	5,7	6,6	6,7	6,8
f=2.24	5,6	5,6	5,6	5,7	5,7	6,6	6,7	6,8
f=2.26	5,6	5,6	5,6	5,6	5,7	6,6	6,7	6,7
f=2.28	5,6	5,6	5,6	5,6	5,7	5,7	6,6	6,7
f=2.3	5,5	5,6	5,6	5,6	5,6	5,7	6,6	6,7
f=2.32	5,5	5,5	5,6	5,6	5,6	5,7	5,7	6,7
f=2.34	5,5	5,5	5,5	5,6	5,6	5,6	5,7	6,6
f=2.36	5,5	5,5	5,5	5,5	5,6	5,6	5,7	6,6
f=2.38	5,5	5,5	5,5	5,5	5,6	5,6	5,7	5,7
f=2.4	4,6	5,5	5,5	5,5	5,5	5,6	5,6	5,7
f=2.42	4,6	4,6	5,5	5,5	5,5	5,6	5,6	5,7
f=2.44	4,6	4,6	4,6	5,5	5,5	5,6	5,6	5,7
f=2.46	4,6	4,6	4,6	4,6	5,5	5,5	5,6	5,6
f=2.48	4,6	4,6	4,6	4,6	5,5	5,5	5,6	5,6
f=2.5	4,5	4,6	4,6	4,6	4,6	5,5	5,5	5,6
