# Supplementary material for: An evaluation roadmap for critical quality attributes from tier 1 in analytical similarity assessment
Source: PLoS One. 2018 Dec 6;13(12):e0208354. doi: 10.1371/journal.pone.0208354 (PMC6283468; doi:10.1371/journal.pone.0208354)
Supplement: S4 File — (XLSX) [file pone.0208354.s004.xlsx]

## Sheet: Analytical data
CQA1				CQA2
Reference	10.3			Reference	97
Reference	9.1			Reference	110
Reference	10.7			Reference	92
Reference	9			Reference	106
Reference	11.8			Reference	90
Reference	11			Reference	98
Reference	9.8			Reference	84
Reference	11.1			Reference	103
Reference	9.9			Reference	100
Reference	10.9			Reference	115
Reference	9.7			Reference	92
Reference	10.2			Reference	101
Reference	9.4			Reference	103
Reference	10.2			Reference	83
Reference	10.1			Reference	111
Reference	10			Reference	90
Reference	9.8			Reference	93
Reference	9.2			Reference	94
Reference	9.1			Reference	91
Reference	9			Reference	83
Reference	9.2			Reference	94
Reference	9.8			Reference	85
Reference	9.7			Reference	102
Reference	8.9			Reference	82
Reference	10.2			Reference	92
Reference	10.1			Reference	113
Reference	9.6			Reference	90
Reference	9.3			Reference	87
Reference	9.1			Reference	119
Reference	9.3			Reference	89
Reference	9.8			Reference	91
Reference	9.6			Reference	106
Reference	8.5			Reference	116
Reference	9			Reference	103
Reference	8.9			Reference	104
Reference	9.8			Reference	97
Reference	8.7			Reference	95
Reference	8.3			Reference	90
Reference	9.3			Reference	85
Reference	9.2			Reference	117
Reference	9.4			Reference	103
Reference	8.8			Reference	88
Reference	10.5			Reference	103
Reference	10.6			Reference	95
Reference	9.3			Reference	100
Reference	9.4			Reference	93
Reference	10			Reference	103
Reference	8.8			Reference	118
Reference	9.2			Reference	82
Reference	9			Reference	97
Reference	10.3			Test	118
Reference	9			Test	107
Reference	8.3			Test	121
Reference	8.6			Test	73
Reference	8.6			Test	89
Reference	8.4			Test	102
Reference	8.5			Test	88
Reference	8.7			Test	105
Reference	8.7			Test	104
Reference	8.3			Test	93
Reference	8.3			Test	107
Test	9.9
Test	9.2
Test	8.8
Test	9.8
Test	9
Test	9.2
Test	9
Test	10.2
Test	8.6
Test	9.4
Test	9
